# Supplementary material for: Deep Feature Selection and Causal Analysis of Alzheimer’s Disease
Source: Front Neurosci. 2019 Nov 15;13:1198. doi: 10.3389/fnins.2019.01198 (PMC6872503; doi:10.3389/fnins.2019.01198)
Supplement: Supplementary file 1 [file Table_1.XLSX]

## Sheet: Sheet1
Table S1. P-values of 43 genes that showed causation or association or both with the frontal, left temporal lobe.
Baseline					6 Months					12 Months					24 Months
Gene	P-Value				Gene	P-Value				Gene	P-Value				Gene	P-Value
	Causal		Association			Causal		Association			Causal		Association			Causal		Association
	Temporal_L	Frontal & Temp_L	Temporal_L	Frontal & Temp_L		Temporal_L	Frontal & Temp_L	Temporal_L	Frontal & Temp_L		Temporal_L	Frontal & Temp_L	Temporal_L	Frontal & Temp_L		Temporal_L	Frontal & Temp_L	Temporal_L	Frontal & Temp_L
FGF4	6.82e-05	0.000159			FGF4	4.46e-05	0.000104			FGF4	2.45e-05	0.000104			FGF4	5.68e-05	0.000104
FOLR2	0.00494	0.0057			FOLR2	0.0102	0.00678			FOLR2	0.0064	0.00848			FOLR2	0.0257	0.00678
RNU6.1272P	0.00394	0.00207	0.0189	0.0439	RNU6.1272P	0.000184	0.00133	0.0314		RNU6.1272P	0.000184	0.00133	0.0352		RNU6.1272P	3.73e-05	0.00133
AL021394.1		0.0356			AL021394.1	0.0314				AL021394.1	0.0381				AL021394.1
RP11.953B20.2	0.00658	0.00513			RP11.953B20.2	0.00658	0.0118			RP11.953B20.2	0.00355	0.0174			RP11.953B20.2	0.00228	0.017
ANKZF1	0.000499	0.000844			ANKZF1	0.000461	0.000844			ANKZF1	0.000656	0.00143			ANKZF1	0.000656	0.000844
RNU6.883P	0.00102	0.000151			RNU6.883P	0.000407	0.000172			RNU6.883P	0.000407	0.000271			RNU6.883P	0.000196	0.000426
APP		0.022			APP		0.0181			APP		0.00409			APP		0.00409
CD33	0.000719				CD33	0.000303	0.0489			CD33	0.000547	0.0489			CD33	0.0204	0.0489
FRMD6	3.83e-05	0.000285		0.046	FRMD6	4.81e-05	0.000315		0.0384	FRMD6	0.000134	0.000315		0.0386	FRMD6	0.000789	0.000509		0.0394
LIPE.AS1	0.00366	0.000124			LIPE.AS1	0.000547	0.00107			LIPE.AS1	0.000547	0.00107			LIPE.AS1	0.000204	0.000567
RP11.749H17.2	0.0272				RP11.749H17.2		0.0325			RP11.749H17.2		0.0493			RP11.749H17.2		0.0339
RP11.749H17.1					RP11.749H17.1		0.0313			RP11.749H17.1	0.031	0.0161			RP11.749H17.1		0.0313
DOCK9.AS2					DOCK9.AS2	0.00814	0.00569			DOCK9.AS2	0.00104	0.00569			DOCK9.AS2	0.00744	0.00569
H3F3B	0.000509	0.00456			H3F3B	0.000509	0.00673			H3F3B	0.000509	0.00673			H3F3B	0.000719	0.00456
DDX52	0.0297				DDX52	0.0175	0.0481			DDX52	0.0278				DDX52	0.022	0.0325
SCYL1	0.0175				SCYL1	0.00887	0.0436			SCYL1	0.00424	0.0356			SCYL1	0.00591	0.0356
RPL35P9	0.0065	0.000587			RPL35P9	0.00107	0.000184			RPL35P9	0.00304	0.000322			RPL35P9	0.00599	0.000322
RN7SKP298	0.0224			0.0411	RN7SKP298					RN7SKP298					RN7SKP298	0.021
RP11.394D2.1		0.00528		0.00957	RP11.394D2.1		0.00517		0.0184	RP11.394D2.1		0.0025		0.0179	RP11.394D2.1		0.00363		0.018
PRM1	0.00106	2.54e-05			PRM1	6.71e-05	8.6e-06			PRM1	6.71e-05	8.6e-06			PRM1	6.56e-05	8.6e-06
AP000769.8	0.000685	0.000275			AP000769.8	0.00102	0.000689			AP000769.8	0.000685	0.000689			AP000769.8	0.000366	0.000689
RN7SL146P	7.51e-05	0.0183			RN7SL146P	0.00016	0.00165			RN7SL146P	0.000303	0.00165			RN7SL146P	0.0015	0.00205
CTD.3222D19.7	0.000294				CTD.3222D19.7	0.00236	0.0161			CTD.3222D19.7	0.00236	0.0233			CTD.3222D19.7	0.000916	0.0264
BTBD7P2	0.0129	0.0164			BTBD7P2	0.0122	0.0462			BTBD7P2	0.0122	0.0462			BTBD7P2	0.0103	0.0462
RABGGTA	0.0124	0.00753			RABGGTA	0.00737	0.00468			RABGGTA	0.00705	0.00286			RABGGTA	0.00721	0.00286	0.0484
SPATA21	0.00094				SPATA21	0.000894	0.0325			SPATA21	0.00159				SPATA21	0.00201
GS1.410F4.5	0.0146	0.0456	0.00839		GS1.410F4.5	0.00855	0.0339	0.0292		GS1.410F4.5	0.00855	0.0339	0.034		GS1.410F4.5	0.0129	0.0233
RP11.732M18.2	0.00253	0.0304	0.000327		RP11.732M18.2	0.00253	0.0301	0.000306		RP11.732M18.2	0.00821	0.0301	0.000373		RP11.732M18.2	0.00077	0.0175	0.000841
CARS					CARS	0.0245				CARS					CARS		0.0425
PKDCC			0.0165	0.0302	PKDCC			0.00898	0.0339	PKDCC			0.00802	0.0352	PKDCC			0.00458	0.0346
ZBTB1			0.00105		ZBTB1			0.0014		ZBTB1			0.00118		ZBTB1			0.000769
AKAP5	0.0291		0.00692		AKAP5			0.0118		AKAP5			0.0109		AKAP5			0.0102
RP11.15F12.1	0.00824	0.0013			RP11.15F12.1		0.000514			RP11.15F12.1	0.0301	0.00131			RP11.15F12.1		0.00131
FAM162B	0.000178	0.00117			FAM162B	0.000547	0.00424			FAM162B	0.000719	0.0064			FAM162B	0.00132	0.0112
YTHDC2	0.00218	0.00472	0.00246	2.8e-05	YTHDC2	3.73e-05	0.00188	0.00155	2.07e-05	YTHDC2	5.39e-05	0.000689	0.00117	2.09e-05	YTHDC2	2.04e-05	0.00302	0.000402	2.02e-05
LINC00926			0.00468	0.00479	LINC00926			0.00563	0.00544	LINC00926			0.00524	0.00486	LINC00926			0.00381	0.00529
CCDC179	0.000104	0.000685			CCDC179	4.02e-05	0.000382			CCDC179	2.67e-05	0.000382			CCDC179	0.000887	0.000382
RP11.84C13.2			0.0237	0.00846	RP11.84C13.2			0.00969	0.00827	RP11.84C13.2			0.00844	0.00873	RP11.84C13.2			0.00666	0.00859
COBL	2.58e-05	0.000258			COBL	7.29e-05	0.000104			COBL	1.81e-05	0.000644			COBL	4.99e-05	0.000644
RP11.443B20.1			0.00128	0.0377	RP11.443B20.1			0.00409	0.0498	RP11.443B20.1			0.00467	0.0492	RP11.443B20.1			0.00775
NBR1			0.0304		NBR1			0.0148		NBR1			0.0126		NBR1			0.00606
PIGC			0.0295		PIGC		0.038	0.0398	0.041	PIGC			0.0441	0.0435	PIGC				0.0438
