# Supplementary material for: Deep Feature Selection and Causal Analysis of Alzheimer’s Disease
Source: Front Neurosci. 2019 Nov 15;13:1198. doi: 10.3389/fnins.2019.01198 (PMC6872503; doi:10.3389/fnins.2019.01198)
Supplement: Supplementary file 2 [file Table_2.XLSX]

## Sheet: Sheet1
Table S2. P-values of 46 genes that showed causation or association or both with the right temporal lobe region.
	Baseline		6 Months			12 Months			24 Months
Gene	P-Value		Gene	P-Value		Gene	P-Value		Gene	P-Value
	Causation	Association		Causation	Association		Causation	Association		Causation	Association
FGF4	5.3e-05		FGF4	2.92e-05		FGF4	2.92e-05		FGF4	1.61e-05
FOLR2	0.00231		FOLR2	0.00782		FOLR2	0.0289		FOLR2	0.00782
RNU6.1272P	0.000159	0.0119	RNU6.1272P	8.94e-05	0.0135	RNU6.1272P	8.94e-05	0.0139	RNU6.1272P	8.94e-05	0.0128
AL021394.1			AL021394.1			AL021394.1			AL021394.1	0.032
RP11.953B20.2	0.00514		RP11.953B20.2	0.00605		RP11.953B20.2	0.00605		RP11.953B20.2	0.00605
ANKZF1	0.000139		ANKZF1	0.000205		ANKZF1	0.000124		ANKZF1	0.000124
RNU6.883P	0.00092		RNU6.883P	0.000147		RNU6.883P	0.000147		RNU6.883P	0.000232
CD33	0.0206		CD33	0.0043		CD33	0.0043		CD33	0.0043
FRMD6	2.32e-05		FRMD6	5.82e-06		FRMD6	5.82e-06		FRMD6	8.84e-06
LIPE.AS1	0.000204		LIPE.AS1	0.000204		LIPE.AS1	0.000204		LIPE.AS1	0.000204
AKAP9	0.0337		AKAP9			AKAP9			AKAP9
RP11.749H17.2			RP11.749H17.2	0.0165		RP11.749H17.2	0.0165		RP11.749H17.2	0.0165
RP11.749H17.1	0.0124		RP11.749H17.1	0.0346		RP11.749H17.1			RP11.749H17.1	0.0189
DOCK9.AS2			DOCK9.AS2	0.0285		DOCK9.AS2	0.0136		DOCK9.AS2	0.0065
H3F3B	0.0153		H3F3B	0.0024		H3F3B	0.00605		H3F3B	0.00919
DDX52	0.0193		DDX52			DDX52	0.0381		DDX52
SCYL1	0.0199		SCYL1	0.0126		SCYL1	0.00346		SCYL1	0.00315
RPL35P9	0.0027		RPL35P9	0.0285		RPL35P9	0.0191		RPL35P9	0.0172
PRM1	1.47e-05		PRM1	7.11e-05		PRM1	4.08e-05		PRM1	4.08e-05
AP000769.8	0.000222		AP000769.8	0.0139		AP000769.8	0.00929		AP000769.8	0.0139
RN7SL146P	0.00169		RN7SL146P	0.00305		RN7SL146P	0.00305		RN7SL146P	0.00305
CTD.3222D19.7	0.00405		CTD.3222D19.7	0.0222		CTD.3222D19.7	0.0222		CTD.3222D19.7	0.0136
BTBD7P2	0.028		BTBD7P2	0.00331		BTBD7P2	0.00331		BTBD7P2	0.00552
RABGGTA	0.00167		RABGGTA	0.00105	0.0312	RABGGTA	0.00105	0.0303	RABGGTA	0.000627	0.0303
SPATA21	0.0297		SPATA21	0.00855		SPATA21	0.0325		SPATA21	0.0325
GS1.410F4.5	0.0304	0.0071	GS1.410F4.5	0.0387	0.0142	GS1.410F4.5		0.0143	GS1.410F4.5	0.0387	0.014
RP11.732M18.2	0.00118	0.00316	RP11.732M18.2	0.00753	0.00324	RP11.732M18.2	0.00753	0.00352	RP11.732M18.2	0.00753	0.00323
SAA2		0.0403	SAA2			SAA2			SAA2
PKDCC		0.0207	PKDCC		0.0112	PKDCC		0.0114	PKDCC		0.011
ZBTB1		0.00508	ZBTB1	0.0424	0.00575	ZBTB1	0.0424	0.00587	ZBTB1	0.0424	0.00593
SLC9B2	0.0054		SLC9B2	0.00712		SLC9B2	0.00125		SLC9B2	0.00712
AKAP5	0.0381	0.0125	AKAP5		0.0192	AKAP5		0.0193	AKAP5		0.0196
CTD.2176I21.2			CTD.2176I21.2	0.0385		CTD.2176I21.2	0.0385		CTD.2176I21.2
RP11.15F12.1	0.0101		RP11.15F12.1	0.00307		RP11.15F12.1	0.00803		RP11.15F12.1	0.0102
AC079896.1		0.0338	AC079896.1		0.041	AC079896.1		0.04	AC079896.1		0.0423
FAM162B	0.00064	0.0345	FAM162B	0.00163		FAM162B	0.00163		FAM162B	0.00163
YTHDC2	0.00207	0.000363	YTHDC2	0.00131	0.00014	YTHDC2	0.00131	0.000149	YTHDC2	0.00131	0.000157
LINC00926		0.000483	LINC00926		0.000373	LINC00926		0.00037	LINC00926		0.000383
CCDC179	0.000104		CCDC179	1.82e-05		CCDC179	1.82e-05		CCDC179	1.82e-05
RP11.84C13.2		0.00319	RP11.84C13.2		0.000975	RP11.84C13.2		0.000992	RP11.84C13.2		0.00103
HARS	0.0401		HARS			HARS			HARS
COBL	5.98e-05		COBL	2.16e-05		COBL	2.16e-05		COBL	0.000132
RP11.443B20.1		0.000698	RP11.443B20.1		0.00142	RP11.443B20.1		0.00141	RP11.443B20.1		0.00158
NBR1	0.0335	0.00573	NBR1		0.00121	NBR1	0.0322	0.00119	NBR1	0.0474	0.00111
PIGC		0.0304	PIGC		0.0234	PIGC		0.0232	PIGC		0.0235
